# Supplementary material for: Impact of a 9-1-1-Integrated Mobile App on Bystander CPR: Implementation of PulsePoint in an Urban County
Source: J Clin Med. 2025 Dec 19;15(1):5. doi: 10.3390/jcm15010005 (PMC12786782; doi:10.3390/jcm15010005)
Supplement: Supplementary file 1 [file jcm-15-00005-s001.zip]

Archive with 1 entries (1 files):
- jcm-4002294-supplementary.pdf
